# Supplementary material for: Structure- and computational-aided engineering of an oxidase to produce isoeugenol from a lignin-derived compound
Source: Nat Commun. 2022 Nov 23;13:7195. doi: 10.1038/s41467-022-34912-3 (PMC9684555; doi:10.1038/s41467-022-34912-3)
Supplement: Supplementary file 4 — Source Data [file 41467_2022_34912_MOESM4_ESM.xlsx]

## Sheet: Figure 2
Figure 2
		Tm (℃)	Tm (℃)	Tm (℃)	Tm (℃)		mean	SD	∆ Tm (℃)
	H434Y	73	72.5	73	73.5		73	0.408248	6.5
	S81H	71	71	71.5			71.1667	0.288675	4.66667
	H434W	70	70	70			70	0	3.5
	A423M	69.5	69	69			69.1667	0.288675	2.66667
	S518P	69	69	69			69	0	2.5
	D202N	68.5	69.5				69	0.707107	2.5
	I445D	68.5	68.5	68.5			68.5	0	2
	T2E	67.5	68				67.75	0.353553	1.25
	Q519R	68	67.5				67.75	0.353553	1.25
	A302P	67.5	67.5				67.5	0	1
	R412W	67.5	67.5				67.5	0	1
	I445N	68	67	67.5			67.5	0.5	1
	D480Y	67.5	67.5				67.5	0	1
	I499M	67.5	67.5				67.5	0	1
	A304P	67	67.5	68	67		67.375	0.478714	0.875
	D23S	67.5	67				67.25	0.353553	0.75
	T33D	67.5	67				67.25	0.353553	0.75
	A34P	67.5	67				67.25	0.353553	0.75
	K119R	67.5	67				67.25	0.353553	0.75
	D311N	67.5	67				67.25	0.353553	0.75
	T351S	67.5	67				67.25	0.353553	0.75
	N419H	67.5	67				67.25	0.353553	0.75
	K420I	67.5	67				67.25	0.353553	0.75
	K498R	67	67.5				67.25	0.353553	0.75
	Q519K	67.5	67				67.25	0.353553	0.75
	T4W	67	67				67	0	0.5
	L185M	67	67				67	0	0.5
	E417Y	67.5	66.5				67	0.707107	0.5
	T4Y	67	66.5				66.75	0.353553	0.25
	D142N	67	66.5				66.75	0.353553	0.25
	L181M	67	66.5				66.75	0.353553	0.25
	E432H	67	66.5				66.75	0.353553	0.25
	L453Y	67	66.5				66.75	0.353553	0.25
	E497H	66.5	67				66.75	0.353553	0.25
	Q65S	67	67	66.5	66.5		66.75	0.288675	0.25
	V157F	66	67				66.5	0.707107	0
	E75Q	66.5	66.5				66.5	0	0
	D313H	66.5	66.5				66.5	0	0
	T351N	67	66				66.5	0.707107	0
	E497T	66.5	66.5				66.5	0	0
	Wild-type	67	66.5	66			66.5	0.5	0
	Q256K	66.5	66				66.25	0.353553	-0.25
	E403Y	66.5	66				66.25	0.353553	-0.25
	E417Q	66.5	66				66.25	0.353553	-0.25
	I445F	66.5	66				66.25	0.353553	-0.25
	S81N	66.5	65.5				66	0.707107	-0.5
	V362P	66.5	65.5				66	0.707107	-0.5
	D377N	66	66				66	0	-0.5
	R412Y	66.5	65.5				66	0.707107	-0.5
	N279D	66	66	65.5			65.8333	0.288675	-0.666667
	D313N	66	65.5				65.75	0.353553	-0.75
	R97T	65.5	65.5				65.5	0	-1
	N370D	65.5	65.5				65.5	0	-1
	E432Y	65.5	65.5				65.5	0	-1
	I445Y	65.5	65.5				65.5	0	-1
	A269S	65.5	65				65.25	0.353553	-1.25
	L224Y	65.5	64.5				65	0.707107	-1.5
	Y334W	65	64.5				64.75	0.353553	-1.75
	R97K	64.5	64.5				64.5	0	-2
	K494R	61.5	67.5				64.5	4.24264	-2
	Q65T	62	66.5				64.25	3.18198	-2.25
	E432W	63.5	63.5				63.5	0	-3
	D365N	62.5	63				62.75	0.353553	-3.75
	H367Y	62.5	63				62.75	0.353553	-3.75
	A398P	62.5	62.5				62.5	0	-4
	R402S	62.5	62.5				62.5	0	-4
	S81T	62.5	62				62.25	0.353553	-4.25
	Q65K	62	62				62	0	-4.5
	A94P	62	62				62	0	-4.5
	N273D	62	62				62	0	-4.5
	L492F	61.5	61				61.25	0.353553	-5.25

## Sheet: Primers
FRESCO (72 single mutations)
T2E_Forward primer	atgGAGcgaacccttcccccagg	T2E_Reverse primers	gggttcgCTCcatatgtaattcctcctgttag
T4W_Forward primer	gcgaTGGcttcccccaggcgtttc	T4W_Reverse primers	gggggaagCCAtcgcgtcatatgtaattcc
T4Y_Forward primer	cgaTACcttcccccaggcgtttc	T4Y_Reverse primers	ggggaagGTAtcgcgtcatatgtaattcc
D23S_Forward primer	ccgcAGCgtcgtcggcgacaaatg	D23S_Reverse primers	gacgacGCTgcggaagcgctggag
T33D_Forward primer	gtcgGACgcagacgaactcgaagc	T33D_Reverse primers	gtctgcGTCcgacaggacccatttg
A34P_Forward primer	gtcgaccCCAgacgaactcgaagc	A34P_Reverse primers	gtcTGGggtcgacaggacccatttg
Q65K_Forward primer	ccgagAAGgtccaggacatcgtc	Q65K_Reverse primers	tggacCTTctcggtcgactccggtg
Q65S_Forward primer	ccgagAGCgtccaggacatcgtcc	Q65S_Reverse primers	tggacGCTctcggtcgactccggtg
Q65T_Forward primer	ccgagACGgtccaggacatcgtc	Q65T_Reverse primers	tggacCGTctcggtcgactccggtg
E75Q_Forward primer	cCAGtacggcatccccctctcc	E75Q_Reverse primers	gatgccgtaCTGgttggcgatccggac
S81D_Forward primer	ctcGACccggtctcgaccggaaag	S81D_Reverse primers	agaccggGTCgagggggatgccgtac
S81H_Forward primer	ctcCACccggtctcgaccggaaag	S81H_Reverse primers	agaccggGTGgagggggatgccgtac
S81N_Forward primer	ctcAACccggtctcgaccggaaag	S81N_Reverse primers	agaccggGTTgagggggatgccgtac
S81T_Forward primer	ctcACCccggtctcgaccggaaag	S81T_Reverse primers	agaccggGGTgagggggatgccgtac
A94P_Forward primer	cggcCCGgccccgaggctgtc	A94P_Reverse primers	cggggcCGGgccgccgtaaccgttg
R97K_Forward primer	ccgccccgAAGctgtcgggttcggtg	R97K_Reverse primers	agCTTcggggcggcgccgccgtaac
R97T_Forward primer	ccgccccgACGctgtcgggttcggtg	R97T_Reverse primers	agCGTcggggcggcgccgccgtaac
K119R_Forward primer	cgagCGTtacggctacgcactgctc	K119R_Reverse primers	gccgtaACGctcgttgacctcgagg
D142N_Forward primer	gccacAATtccggcctgatgctc	D142N_Reverse primers	ccggaATTgtggctctggaggtac
V157F_Forward primer	ggcagcTTTgtgggaaacaccctg	V157F_Reverse primers	ccacAAAgctgccccatcccagg
H174Q_Forward primer	cggcgatCAGttcatgtggcagacg	H174Q_Reverse primers	gaaCTGatcgccgtacggggtgtac
L181M_Forward primer	gaATGgaagtggtcctgccgcag	L181M_Reverse primers	accacttcCATtcccgtctgccacatg
L185M_Forward primer	ggtcATGccgcagggtgaagtg	L185M_Reverse primers	ctgcggCATgaccacttccagtcc
D202N_Forward primer	ggcagcAACgcgtggcaattgttc	D202N_Reverse primers	acgcGTTgctgccgggcagtgc
L224Y_Forward primer	cagtcgaatTACgggatcgtcaccaag	L224Y_Reverse primers	cccGTAattcgactgggtgaacatgc
Q256K_Forward primer	cgagAAGatcgtcgacatcatgctgc	Q256K_Reverse primers	gacgatCTTctcgagatcctcctcc
A269S_Forward primer	TCTccgctgcagaatgttccggtg	A269S_Reverse primers	tctgcagcggAGAcatattgatgcgcag
N273D_Forward primer	cagGATgttccggtgctgcgcaac	N273D_Reverse primers	ccggaacATCctgcagcggagccatattg
N279D_Forward primer	GACatcttcatggacgcggccgcggtg	N279D_Reverse primers	ccatgaagatGTCgcgcagcaccggaac
A302P_Forward primer	atgccgCCGgaggcgatcgagag	A302P_Reverse primers	cctcCGGcggcatcggcccgtc
A304P_Forward primer	cggccgagCCGatcgagaggatgaag	A304P_Reverse primers	atCGGctcggccggcatcggcccgtc
D311N_Forward primer	gaagaagAATctcgatctcgggttctgg	D311N_Reverse primers	gagATTcttcttcatcctctcgatcgcctc
D313H_Forward primer	gaaggatctcCATctcgggttctggaac	D313H_Reverse primers	gATGgagatccttcttcatcctctcgatcg
D313N_Forward primer	gaaggatctcAATctcgggttctggaac	D313N_Reverse primers	gATTgagatccttcttcatcctctcgatcg
Y334W_Forward primer	cgagatgtacTGGgggatgatcaaggagg	Y334W_Reverse primers	CCAgtacatctcgatcagcggcggag
T351N_Forward primer	cttcAACcacgaggaacgtgacgacc	T351N_Reverse primers	ctcgtgGTTgaagaagcgggcacc
T351S_Forward primer	cTCTcacgaggaacgtgacgacc	T351S_Reverse primers	ttcctcgtgAGAgaagaagcgggcacc
V362P_Forward primer	gtggacatCCGttgcaggacaggcac	V362P_Reverse primers	gcaaCGGatgtccaccgcggtcg
D365N_Forward primer	gAACaggcacaagatcaacaacggcatc	D365N_Reverse primers	cttgtgcctGTTctgcaacacatgtcc
H367Y_Forward primer	gTACaagatcaacaacggcatccccag	H367Y_Reverse primers	gttgatcttGTAcctgtcctgcaacacatg
N370D_Forward primer	cGACaacggcatccccagcctg	N370D_Reverse primers	gatgccgttGTCgatcttgtgcctgtc
D377N_Forward primer	gcctgAACgaactgcaactcctgg	D377N_Reverse primers	agttcGTTcaggctggggatgccgttg
A398P_Forward primer	tcgCCGccggacggtcgcgag	A398P_Reverse primers	cgtccggCGGcgacaccggggagaatc
R402S_Forward primer	ggacggtAGCgaggcgatgaagcag	R402S_Reverse primers	ctcGCTaccgtccggcgccgac
E403Y_Forward primer	gacggtcgcTATgcgatgaagcagttc	E403Y_Reverse primers	cATAgcgaccgtccggcgccgac
R412W_Forward primer	ggtcTGGaaccgcgccaacgaatac	R412W_Reverse primers	gcggttCCAgaccatctcgaactgc
R412Y_Forward primer	ggtcTACaaccgcgccaacgaatac	R412Y_Reverse primers	gcggttGTAgaccatctcgaactgc
E417Q_Forward primer	ccgcgccaacCAAtacaacaaggactac	E417Q_Reverse primers	TTGgttggcgcggttgcggacc
E417Y_Forward primer	ccgcgccaacTATtacaacaaggactac	E417Y_Reverse primers	aATAgttggcgcggttgcggacc
N419H_Forward primer	cCACaaggactacgccgcgcaattc	N419H_Reverse primers	gtagtccttGTGgtattcgttggcgcggttg
K420I_Forward primer	caacATTgactacgccgcgcaattcatc	K420I_Reverse primers	gtagtcAATgttgtattcgttggcgcggttg
A423M_Forward primer	cATGgcgcaattcatcatcgggctcc	A423M_Reverse primers	tgaattgcgcCATgtagtccttgttgtattcg
E432H_Forward primer	gctccgcCATatgcaccacgtgtg	E432H_Reverse primers	catATGgcggagcccgatgatgaattgc
E432W_Forward primer	ctccgcTGGatgcaccacgtgtg	E432W_Reverse primers	gcatCCAgcggagcccgatgatg
E432Y_Forward primer	gctccgcTATatgcaccacgtgtg	E432Y_Reverse primers	catATAgcggagcccgatgatgaattgc
H434W_Forward primer	gcgagatgTGGcacgtgtgcctgttc	H434W_Reverse primers	tgCCAcatctcgcggagcccgatg
H434Y_Forward primer	cgagatgTACcacgtgtgcctgttc	H434Y_Reverse primers	gtgGTAcatctcgcggagcccgatg
I445D_Forward primer	gcgGACcccgaggcccgtgag	I445D_Reverse primers	cctcgggGTCcgccgtgtcgtagatg
I445F_Forward primer	gcgTTCcccgaggcccgtgag	I445F_Reverse primers	cctcgggGAAcgccgtgtcgtagatg
I445N_Forward primer	gcgAACcccgaggcccgtgag	I445N_Reverse primers	cctcgggGTTcgccgtgtcgtagatg
I445Y_Forward primer	gcgTACcccgaggcccgtgag	I445Y_Reverse primers	cctcgggGTAcgccgtgtcgtagatg
L453Y_Forward primer	cTATcagatgacgaaggtcctcgtcc	L453Y_Reverse primers	cgtcatctgATAgatttcctcacgggcctc
D480Y_Forward primer	gatggacTACgtgatggcgacgttc	D480Y_Reverse primers	cacGTAgtccatcagggcgttgtg
L492F_Forward primer	gacggtgcaTTTctgaagttccacgag	L492F_Reverse primers	gAAAtgcaccgtcgccccagttg
K494R_Forward primer	gtgcactgctgCGTttccacgagaagatc	K494R_Reverse primers	CGcagcagtgcaccgtcgccccag
E497H_Forward primer	ccacCATaagatcaaggacgccctcg	E497H_Reverse primers	gatcttATGgtggaacttcagcagtgcacc
E497T_Forward primer	ccacACGaagatcaaggacgccctc	E497T_Reverse primers	gatcttCGTgtggaacttcagcagtgcac
K498R_Forward primer	ccacgagCGTatcaaggacgccctc	K498R_Reverse primers	gatACGctcgtggaacttcagcagtgcac
I499M_Forward primer	ATGaaggacgccctcgaccccaac	I499M_Reverse primers	gggcgtccttCATcttctcgtggaacttc
S518P_Forward primer	ctggCCGcagcggttccgtgg	S518P_Reverse primers	ccgctgCGGccagataccggacttg
Q519K_Forward primer	tcgAAGcggttccgtggccaaaac	Q519K_Reverse primers	ggaaccgCTTcgaccagataccggac
Q519R_Forward primer	tcgCGTcggttccgtggccaaaac	Q519R_Reverse primers	ggaaccgACGcgaccagataccggac
16 sinlge mutations
V166A-Forward primer	GCCGGGTACACCCCGTACGGCGAT
V166A-Reverse primer	GGGGTGTACCCGGCGCCGCGGTCC
V166T-Forward primer	ACCGGGTACACCCCGTACGGCGAT
V166T-Reverse primer	GGGGTGTACCCGGTGCCGCGGTCC
Y168A-Forward primer	GCCACCCCGTACGGCGATCACTTCA
Y168A-Reverse primer	CCGTACGGGGTGGCCCCGACGC
V276T-Forward primer	ACGCTGCGCAACATCTTCATGGACGC
V276T-Reverse primer	ATGTTGCGCAGCGTCGGAACATTCTG
M282G-Forward primer	GGGGACGCGGCCGCGGTGTCGAAG
M282G-Reverse primer	GCGGCCGCGTCCCCGAAGATGTTGC
M282S-Forward primer	GTGACGCGGCCGCGGTGTCGAAG
M282S-Reverse primer	ACCGCGGCCGCGTCACTGAAGATG
L381-Forward primer	ATCCTGGACTGGGTGCCCAACGGC
L381-Reverse primer	GCACCCAGTCCAGGATTTGCAGTTCGT
L381Q-Forward primer	AACTGGACTGGGTGCCCAACGGC
L381Q-Reverse primer	GGCACCCAGTCCAGTTGTTGCAGTTCG
I391A-Forward primer	GCCGGATTCTCCCCGGTGTCGGC
I391A-Reverse primer	ACCGGGGAGAATCCGGCGTGCCC
I391V-Forward primer	GTCGGATTCTCCCCGGTGTCGGC
I391V-Reverse primer	GGGGAGAATCCGACGTGCCCGCC
G392A-Forward primer	CATTCTCCCCGGTGTCGGCGCC
G392A-Reverse primer	ACACCGGGGAGAATGCGATGTGCC
S394A-Forward primer	TTCGCCCCGGTGTCGGCGCCGGA
S394A-Reverse primer	CGCCGACACCGGGGCGAATCCGA
S394V-Forward primer	GTCCCGGTGTCGGCGCCGGACG
S394V-Reverse primer	GGCGCCGACACCGGGACGAATCCGA
A423L-Forward primer	CTCGCGCAATTCATCATCGGGCTCCG
A423L-Reverse primer	ATGATGAATTGCGCGAGGTAGTCCTTGTT
Q425L-Forward primer	TATTCATCATCGGGCTCCGCGAGATG
Q425L-Reverse primer	GCCCGATGATGAATAGCGCGGCGTA
I427V-Forward primer	CTACATGGCGCAATTCGTCATCGGGCTC
I427V-Reverse primer	GACGAATTGCGCCATGTAGTCCTTGTTG
Combination of mutations
S394A-Forward primer	TTCGCCCCGGTGTCGGCGCCGGA
S394A-Reverse primer	CGCCGACACCGGGGCGAATCCGA
S394V-Forward primer	GTCCCGGTGTCGGCGCCGGACG
S394V-Reverse primer	GGCGCCGACACCGGGACGAATCCGA
S394G-Forward primer	GCACATCGGATTCggCCCGGTGTCG
S394G-Reverse primer	ccGAATCCGATGTGCCCGCCGTTG
S394N-Forward primer	GCACATCGGATTCAACCCGGTGTCGGC
S394N-Reverse primer	TTGAATCCGATGTGCCCGCCGTTGGG
S394P-Forward primer	GCACATCGGATTCccCCCGGTGTCG
S394P-Reverse primer	ggGAATCCGATGTGCCCGCCGTTG
S394T-Forward primer	GCACATCGGATTCACCCCGGTGTCGGC
S394T-Reverse primer	TGAATCCGATGTGCCCGCCGTTGGGC
D151E-Forward primer	tcgactgtcccgaActgggatggg
D151E-Reverse primer	cagTtcgggacagtcgagcatcagg
Q425A-Forward primer	aaggactacatggcgGCattcatcatcg
Q425A-Reverse primer	tGCcgccatgtagtccttgttgtattcg
Q425E-Forward primer	aaggactacatggcgGAAttcatcatcg
Q425E-Reverse primer	TTCcgccatgtagtccttgttgtattcg
Q425L-Forward primer	aaggactacatggcgCTGttcatcatcg
Q425L-Reverse primer	CAGcgccatgtagtccttgttgtattcg
Q425D-Forward primer	aaggactacatggcgGATttcatcatcg
Q425D-Reverse primer	ATCcgccatgtagtccttgttgtattcg
Q425G-Forward primer	aaggactacatggcgGGCttcatcatcg
Q425G-Reverse primer	GCCcgccatgtagtccttgttgtattcg
Q425S-Forward primer	aaggactacatggcgAGCttcatcatcg
Q425S-Reverse primer	GCTcgccatgtagtccttgttgtattcg
Q425T-Forward primer	aggactacatggcgACCttcatcatcg
Q425T-Reverse primer	GGTcgccatgtagtccttgttgtattcg
Q425V-Forward primer	aaggactacatggcgGTGttcatcatcg
Q425V-Reverse primer	CACcgccatgtagtccttgttgtattcg
Q425I-Forward primer	aaggactacatggcgATTttcatcatcg
Q425I-Reverse primer	AATcgccatgtagtccttgttgtattcg
Q425N-Forward primer	aaggactacatggcgAACttcatcatcg
Q425N-Reverse primer	GTTcgccatgtagtccttgttgtattcg
Q425M-Forward primer	aaggactacatggcgATGttcatcatcg
Q425M-Reverse primer	CATcgccatgtagtccttgttgtattcg
Q425H-Forward primer	aaggactacatggcgcaTttcatcatcg
Q425H-Reverse primer	Atgcgccatgtagtccttgttgtattcg
